# Supplementary material for: Deletion of MGF505-2R Gene Activates the cGAS-STING Pathway Leading to Attenuation and Protection against Virulent African Swine Fever Virus
Source: Vaccines (Basel). 2024 Apr 11;12(4):407. doi: 10.3390/vaccines12040407 (PMC11054455; doi:10.3390/vaccines12040407)
Supplement: Supplementary file 1 [file vaccines-12-00407-s001.zip]

Archive with 1 entries (1 files):
- vaccines-2946519-supplementary.pdf
